# Supplementary material for: The Efficacy and Safety of Sacubitril/Valsartan Compared to Valsartan in Patients with Heart Failure and Mildly Reduced and Preserved Ejection Fractions: A Systematic Review and Meta-Analysis of Randomized Controlled Trials
Source: J Clin Med. 2024 Mar 9;13(6):1572. doi: 10.3390/jcm13061572 (PMC10971386; doi:10.3390/jcm13061572)
Supplement: Supplementary file 1 [file jcm-13-01572-s001.zip]

Archive with 1 entries (1 files):
- jcm-2846760-supplementary.pdf
